# Supplementary material for: Antiplasmodial Activity of Vachellia xanthophloea (Benth.) P.J.H. Hurter (African Fever Tree) and Its Constituents
Source: Pharmaceuticals (Basel). 2022 Apr 13;15(4):470. doi: 10.3390/ph15040470 (PMC9033093; doi:10.3390/ph15040470)
Supplement: Supplementary file 1 [file pharmaceuticals-15-00470-s001.zip]

Archive with 1 entries (1 files):
- pharmaceuticals-1619319-supplementary.pdf
